# Supplementary material for: FBXO7/ntc and USP30 antagonistically set the ubiquitination threshold for basal mitophagy and provide a target for Pink1 phosphorylation in vivo
Source: PLoS Biol. 2023 Aug 3;21(8):e3002244. doi: 10.1371/journal.pbio.3002244 (PMC10427020; doi:10.1371/journal.pbio.3002244)
Supplement: S1 Data — (XLSX) [file pbio.3002244.s007.xlsx]

## Sheet: Fig. 1A
Control	park–/–	park–/–, ntc O/E		Dunn's multiple comparisons test	Mean rank diff.	Significant?	Summary	Adjusted P Value
0	0	0		Control vs. park–/–	84.98	Yes	****	<0.0001
0	0	0		Control vs. park–/–, ntc O/E	40.4	Yes	***	0.0002
0	0	0		park–/– vs. park–/–, ntc O/E	-44.58	Yes	****	<0.0001
0	0	0
0	0	0
0	0	0		Test details	Mean rank 1	Mean rank 2	Mean rank diff.	n1	n2	Z
0.2	0	0		Control vs. park–/–	145.9	60.87	84.98	76	71	8.681
0.2	0	0		Control vs. park–/–, ntc O/E	145.9	105.5	40.4	76	62	3.98
0.4	0	0		park–/– vs. park–/–, ntc O/E	60.87	105.5	-44.58	71	62	4.324
0.4	0	0
0.4	0	0
0.4	0	0
0.4	0	0
0.4	0	0.2
0.4	0	0.2
0.4	0	0.2
0.4	0	0.2
0.4	0	0.2
0.4	0	0.2
0.4	0	0.2
0.6	0	0.4
0.6	0	0.4
0.6	0	0.4
0.6	0	0.4
0.6	0	0.4
0.6	0	0.4
0.6	0	0.4
0.6	0	0.4
0.6	0	0.4
0.8	0	0.4
0.8	0	0.4
0.8	0	0.4
0.8	0	0.4
0.8	0	0.6
0.8	0	0.6
0.8	0	0.6
0.8	0	0.6
0.8	0	0.6
0.8	0	0.6
0.8	0.2	0.6
0.8	0.2	0.6
0.8	0.2	0.6
0.8	0.2	0.6
0.8	0.2	0.6
0.8	0.2	0.6
0.8	0.2	0.6
0.8	0.2	0.6
0.8	0.2	0.6
0.8	0.2	0.8
0.8	0.4	0.8
0.8	0.4	0.8
1	0.4	0.8
1	0.4	0.8
1	0.4	0.8
1	0.4	0.8
1	0.4	0.8
1	0.4	1
1	0.4	1
1	0.4	1
1	0.4	1
1	0.6	1
1	0.6	1
1	0.6
1	0.6
1	0.6
1	0.6
1	0.6
1	0.6
1	0.6
1	0.6
1	0.6
1
1
1
1
1

## Sheet: Fig. 1B
Control	park25	park25, da>ntc		Sidak's multiple comparisons test	Mean Diff.	95.00% CI of diff.	Significant?	Summary	Adjusted P Value
10	7	11
11	7	9		Control vs. park25	2.256	1.513 to 2.999	Yes	****	<0.0001	A-B
11	8	12		park25 vs. park25, da>ntc	-1.896	-2.749 to -1.042	Yes	****	<0.0001	B-C
11	8	13
11	8	12
11	8	11		Test details	Mean 1	Mean 2	Mean Diff.	SE of diff.	n1	n2	t	DF
11	9	10
11	9	9		Control vs. park25	11.56	9.304	2.256	0.324	25	23	6.963	60
11	9	13		park25 vs. park25, da>ntc	9.304	11.2	-1.896	0.3721	23	15	5.094	60
11	9	12
11	9	13
11	9	11
12	9	11
12	10	11
12	10	10
12	10
12	10
12	10
12	10
12	10
12	11
12	12
12	12
13
13

## Sheet: Fig. 1E
Control	park25,da/park25	park25,da>ntc		Bonferroni's multiple comparisons test	Mean Diff.	95.00% CI of diff.	Below threshold?	Summary	Adjusted P Value
1	1.50067	1.40281		Control vs. park25,da/park25	-0.4481	-0.8794 to -0.01672	Yes	*	0.0389	A-B
1	1.51487	0.798389		Control vs. park25,da>ntc	0.0532	-0.3147 to 0.4211	No	ns	>0.9999	A-C
1	1.53827	0.455086		park25,da/park25 vs. park25,da>ntc	0.5013	0.06993 to 0.9326	Yes	*	0.0174	B-C
1	1.23849	1.39022
1		0.92285		Test details	Mean 1	Mean 2	Mean Diff.	SE of diff.	n1	n2	t	DF
1		0.597098		Control vs. park25,da/park25	1	1.448	-0.4481	0.1456	7	4	3.078	18
1		1.06114		Control vs. park25,da>ntc	1	0.9468	0.0532	0.1242	7	7	0.4285	18
				park25,da/park25 vs. park25,da>ntc	1.448	0.9468	0.5013	0.1456	4	7	3.443	18

## Sheet: Fig. 1F
Control	Pink1–	Pink1–, ntc O/E		Dunn's multiple comparisons test	Mean rank diff.	Significant?	Summary	Adjusted P Value
0	0	0		Control vs. Pink1–	50.11	Yes	****	<0.0001	A-B
0	0	0		Control vs. Pink1–, ntc O/E	54.78	Yes	****	<0.0001	A-C
0	0	0		Pink1– vs. Pink1–, ntc O/E	4.674	No	ns	>0.9999	B-C
0	0	0
0.2	0	0		Test details	Mean rank 1	Mean rank 2	Mean rank diff.	n1	n2	Z
0.2	0	0		Control vs. Pink1–	90.01	39.9	50.11	49	25	5.539
0.2	0	0		Control vs. Pink1–, ntc O/E	90.01	35.23	54.78	49	31	6.485
0.2	0	0		Pink1– vs. Pink1–, ntc O/E	39.9	35.23	4.674	25	31	0.4724
0.4	0	0
0.4	0	0
0.4	0	0
0.4	0	0
0.4	0	0
0.4	0.2	0
0.6	0.2	0
0.6	0.2	0
0.6	0.2	0
0.6	0.2	0
0.6	0.2	0
0.6	0.4	0
0.6	0.4	0
0.6	0.4	0
0.8	0.4	0.2
0.8	0.4	0.2
0.8	0.8	0.2
0.8		0.4
0.8		0.4
0.8		0.6
0.8		0.6
0.8		0.6
0.8		0.8
0.8
0.8
0.8
1
1
1
1
1
1
1
1
1
1
1
1
1
1
1

## Sheet: Fig. 1G
Control	Pink1−	Pink1–, ntc O/E		Dunn's multiple comparisons test	Mean rank diff.	Significant?	Summary	Adjusted P Value
0	0	0		Control vs. Pink1−	38.45	Yes	****	<0.0001	A-B
0.2	0	0		Control vs. Pink1–, ntc O/E	34.05	Yes	****	<0.0001	A-C
0.2	0	0		Pink1− vs. Pink1–, ntc O/E	-4.4	No	ns	>0.9999	B-C
0.4	0	0
0.4	0	0		Test details	Mean rank 1	Mean rank 2	Mean rank diff.	n1	n2	Z
0.4	0	0		Control vs. Pink1−	70.36	31.91	38.45	49	27	5.558
0.4	0	0		Control vs. Pink1–, ntc O/E	70.36	36.31	34.05	49	26	4.862
0.6	0	0		Pink1− vs. Pink1–, ntc O/E	31.91	36.31	-4.4	27	26	0.5548
0.6	0.2	0
0.6	0.2	0
0.6	0.2	0.2
0.6	0.2	0.2
0.6	0.2	0.2
0.6	0.4	0.4
0.6	0.4	0.4
0.6	0.4	0.4
0.6	0.4	0.4
0.6	0.4	0.4
0.6	0.4	0.6
0.6	0.4	0.6
0.6	0.4	0.6
0.6	0.4	0.6
0.6	0.6	0.6
0.6	0.6	0.8
0.6	0.6	0.8
0.6	0.6	0.8
0.6	0.6
0.8
0.8
0.8
0.8
0.8
0.8
0.8
0.8
0.8
0.8
0.8
0.8
0.8
0.8
0.8
0.8
0.8
0.8
0.8
1
1
1

## Sheet: Fig. 1H
Control	PINK1B9/Y;da/+	PINK1B9/Y;da>ntc		Bonferroni's multiple comparisons test	Mean Diff.	95.00% CI of diff.	Below threshold?	Summary	Adjusted P Value
1	1.30634	1.50627		Control vs. PINK1B9/Y;da/+	-0.334	-0.4939 to -0.1740	Yes	**	0.0014	A-B
1	1.31346	1.42976		Control vs. PINK1B9/Y;da>ntc	-0.4182	-0.5782 to -0.2583	Yes	***	0.0004	A-C
1	1.38212	1.31863		PINK1B9/Y;da/+ vs. PINK1B9/Y;da>ntc	-0.08425	-0.2442 to 0.07570	No	ns	0.4022	B-C
				Test details	Mean 1	Mean 2	Mean Diff.	SE of diff.	n1	n2	t	DF
				Control vs. PINK1B9/Y;da/+	1	1.334	-0.334	0.04866	3	3	6.864	6
				Control vs. PINK1B9/Y;da>ntc	1	1.418	-0.4182	0.04866	3	3	8.596	6
				PINK1B9/Y;da/+ vs. PINK1B9/Y;da>ntc	1.334	1.418	-0.08425	0.04866	3	3	1.732	6

## Sheet: Fig. 2A
Control	ntc–/–	ntc–/Df	ntc–/–, ntcrescue		Dunn's multiple comparisons test	Mean rank diff.	Significant?	Summary	Adjusted P Value
0	0	0	0		Control vs. ntc–/–	76.98	Yes	****	<0.0001	A-B
0	0	0	0.2		Control vs. ntc–/Df	75.38	Yes	****	<0.0001	A-E
0	0	0	0.2		Control vs. ntc–/–, ntc O/E	38.5	Yes	**	0.0014	A-G
0	0	0	0.2		ntc–/– vs. ntc–/–, ntc O/E	-38.48	Yes	**	0.0015	B-G
0.2	0	0	0.2
0.4	0	0	0.4		Test details	Mean rank 1	Mean rank 2	Mean rank diff.	n1	n2	Z
0.6	0	0	0.4		Control vs. ntc–/–	133.4	56.42	76.98	52	51	7.918
0.6	0	0	0.4		Control vs. ntc–/Df	133.4	58.03	75.38	52	36	7.047
0.8	0	0	0.4		Control vs. ntc–/–, ntc O/E	133.4	94.9	38.5	52	35	3.57
0.8	0	0	0.4		ntc–/– vs. ntc–/–, ntc O/E	56.42	94.9	-38.48	51	35	3.554
0.8	0	0	0.4
0.8	0	0	0.6
0.8	0	0	0.6
0.8	0	0	0.6
0.8	0	0	0.6
0.8	0	0	0.6
1	0	0	0.6
1	0	0	0.6
1	0	0.2	0.6
1	0	0.2	0.6
1	0	0.2	0.6
1	0	0.2	0.6
1	0	0.2	0.6
1	0.2	0.2	0.6
1	0.2	0.4	0.6
1	0.2	0.4	0.6
1	0.2	0.4	0.6
1	0.2	0.4	0.6
1	0.2	0.6	0.6
1	0.2	0.6	0.8
1	0.2	0.8	0.8
1	0.2	0.8	0.8
1	0.2	0.8	0.8
1	0.2	0.8	1
1	0.2	1	1
1	0.2	1
1	0.2
1	0.4
1	0.4
1	0.4
1	0.4
1	0.6
1	0.6
1	0.6
1	0.6
1	0.8
1	0.8
1	0.8
1	0.8
1	1
1	1
1

## Sheet: Fig. 2B
Control	ntc–/–	ntc–/Df	ntc–/–, ntcrescue		Dunn's multiple comparisons test	Mean rank diff.	Significant?	Summary	Adjusted P Value
0	0	0	0		Control vs. ntc–/–	90.3	Yes	****	<0.0001	A-B
0.2	0	0	0.2		Control vs. ntc–/Df	58	Yes	**	<0.01	A-E
0.2	0	0	0.2		Control vs. ntc–/–, ntc O/E	6.542	No	ns	>0.9999	A-G
0.2	0	0	0.2		ntc–/– vs. ntc–/–, ntc O/E	-83.76	Yes	****	<0.0001	B-G
0.2	0	0	0.2
0.2	0	0	0.2		Test details	Mean rank 1	Mean rank 2	Mean rank diff.	n1	n2	Z
0.2	0	0	0.2		Control vs. ntc–/–	226.9	136.6	90.3	76	127	6.23
0.4	0	0	0.4		Control vs. ntc–/Df	226.9	168.9	58	76	95	3.771
0.4	0	0	0.4		Control vs. ntc–/–, ntc O/E	226.9	220.3	6.542	76	57	0.3735
0.4	0	0	0.4		ntc–/– vs. ntc–/–, ntc O/E	136.6	220.3	-83.76	127	57	5.256
0.4	0	0	0.4
0.4	0	0	0.4
0.4	0	0	0.4
0.4	0	0	0.4
0.4	0	0.2	0.4
0.4	0	0.2	0.4
0.4	0	0.2	0.4
0.4	0	0.2	0.4
0.4	0	0.2	0.4
0.4	0	0.2	0.4
0.6	0	0.2	0.4
0.6	0	0.2	0.6
0.6	0	0.2	0.6
0.6	0	0.2	0.6
0.6	0	0.2	0.6
0.6	0	0.2	0.6
0.6	0	0.2	0.6
0.6	0	0.2	0.6
0.6	0	0.2	0.6
0.6	0	0.2	0.6
0.6	0	0.2	0.6
0.6	0	0.2	0.6
0.6	0	0.2	0.6
0.6	0	0.4	0.6
0.6	0	0.4	0.6
0.6	0	0.4	0.6
0.6	0	0.4	0.6
0.6	0	0.4	0.6
0.6	0	0.4	0.6
0.6	0	0.4	0.8
0.6	0	0.4	0.8
0.6	0	0.4	0.8
0.6	0	0.4	0.8
0.6	0	0.4	0.8
0.6	0	0.4	0.8
0.6	0	0.4	0.8
0.6	0	0.4	0.8
0.6	0	0.4	0.8
0.6	0	0.4	0.8
0.6	0.2	0.4	0.8
0.6	0.2	0.4	0.8
0.6	0.2	0.4	0.8
0.6	0.2	0.6	0.8
0.6	0.2	0.6	0.8
0.6	0.2	0.6	0.8
0.6	0.2	0.6	0.8
0.8	0.2	0.6	0.8
0.8	0.2	0.6
0.8	0.2	0.6
0.8	0.2	0.6
0.8	0.2	0.6
0.8	0.2	0.6
0.8	0.2	0.6
0.8	0.2	0.6
0.8	0.4	0.6
0.8	0.4	0.6
0.8	0.4	0.6
0.8	0.4	0.6
0.8	0.4	0.6
0.8	0.4	0.6
0.8	0.4	0.6
0.8	0.4	0.6
0.8	0.4	0.6
0.8	0.4	0.6
0.8	0.4	0.6
0.8	0.4	0.6
	0.4	0.6
	0.4	0.6
	0.4	0.6
	0.4	0.6
	0.4	0.6
	0.4	0.6
	0.4	0.8
	0.4	0.8
	0.6	0.8
	0.6	0.8
	0.6	0.8
	0.6	0.8
	0.6	0.8
	0.6	0.8
	0.6	0.8
	0.6	0.8
	0.6	0.8
	0.6	0.8
	0.6	0.8
	0.6
	0.6
	0.6
	0.6
	0.6
	0.6
	0.6
	0.6
	0.6
	0.6
	0.6
	0.6
	0.6
	0.6
	0.6
	0.8
	0.8
	0.8
	0.8
	0.8
	0.8
	0.8
	0.8
	0.8
	0.8
	0.8
	0.8
	0.8
	0.8
	0.8
	0.8
	0.8

## Sheet: Fig. 2C
days	Control	ntc–/–	ntc–/–, ntcrescue		Control vs ntc-/-							ntc-/- vs ntc-/-, ntc rescue
0	100	100	100		Log-rank (Mantel-Cox) test							Log-rank (Mantel-Cox) test
2	100	95	99		Chi square	46.8						Chi square	29.44
3	100	90	99		df	1						df	1
4	100	76	98		P value	<0.0001						P value	<0.0001
7	100	24	98		P value summary	****						P value summary	****
9	100	7	98		Are the survival curves sig different?	Yes						Are the survival curves sig different?	Yes
11	100	2	95
14	100	0	93		Gehan-Breslow-Wilcoxon test							Gehan-Breslow-Wilcoxon test
16	100		91		Chi square	38.85						Chi square	21.96
18	100		91		df	1						df	1
21	100		91		P value	<0.0001						P value	<0.0001
23	100		91		P value summary	****						P value summary	****
25	100		88		Are the survival curves sig different?	Yes						Are the survival curves sig different?	Yes
28	100		88
30	96		86		Median survival							Median survival
32	94		81		da/+	35						ntc[ms771]	7
35	94		80		ntc[ms771]	7						da,ntc[ms771]>ntc	56
37	94		80		Ratio (and its reciprocal)	5	0.2					Ratio (and its reciprocal)	0.125	8
39	94		80		95% CI of ratio	2.731 to 9.155	0.1092 to 0.3662					95% CI of ratio	0.06776 to 0.2306	4.336 to 14.76
42	92		79
44	89		74		Hazard Ratio (Mantel-Haenszel)	A/B	B/A					Hazard Ratio (Mantel-Haenszel)	B/C	C/B
46	85		70		Ratio (and its reciprocal)	0.02913	34.33					Ratio (and its reciprocal)	13.27	0.07534
49	76		65		95% CI of ratio	0.01057 to 0.08022	12.47 to 94.56					95% CI of ratio	5.216 to 33.78	0.02960 to 0.1917
51	72		54
53	71		51		Hazard Ratio (logrank)	A/B	B/A					Hazard Ratio (logrank)	B/C	C/B
56	58		35		Ratio (and its reciprocal)	0.2268	4.408					Ratio (and its reciprocal)	3.428	0.2917
58	56		27		95% CI of ratio	0.1041 to 0.4944	2.023 to 9.607					95% CI of ratio	1.664 to 7.059	0.1417 to 0.6009
60	54		20
63	44		11
65	36		2
67	28		1
70	19		0
72	18
74	14
77	14
79	10
81	6
84	3
86	0

## Sheet: Fig. 2D
Control	ntc–/–			Table Analyzed	DN counting ms771 mutant
11	12
14	13			Column B	ntc–/–
13	9			vs.	vs.
12	12			Column A	Control
12	14
10	13			Unpaired t test with Welch's correction
13	11			P value	0.5429
14	14			P value summary	ns
12	12			Significantly different (P < 0.05)?	No
13	11			One- or two-tailed P value?	Two-tailed
11	12			Welch-corrected t, df	t=0.6133, df=43.10
11	13
13	10			How big is the difference?
13	13			Mean of column A	11.95
14	13			Mean of column B	12.19
12	13			Difference between means (B - A) ± SEM	0.2306 ± 0.3760
11	12			95% confidence interval	-0.5277 to 0.9889
11	10			R squared (eta squared)	0.008652
10	12
10	14			F test to compare variances
13	12			F, DFn, Dfd	1.204, 21, 26
10	13			P value	0.6472
	13			P value summary	ns
	12			Significantly different (P < 0.05)?	No
	11
	13			Data analyzed
	12			Sample size, column A	22
				Sample size, column B	27

[truncated: 28 more sheets: Fig. 2G, Fig. 2H, Fig. 2I, Fig. 3B, Fig. 3D, Fig. 3F, Fig. 3G, Fig. 4B, Fig. 4D, Fig. 5B, Fig. 5D, Fig. 6B, Fig. 6D, Fig. 6F, Fig. 7B, Fig. 7D, Fig. 7F, Fig. S1B, Fig. S2B, Fig. S2E …]
